# Supplementary material for: Risk of prostatitis in patients with type 2 diabetes mellitus: An observational retrospective cohort study of canagliflozin versus other antihyperglycemic agents using propensity score matching
Source: PLoS One. 2026 Feb 2;21(2):e0341745. doi: 10.1371/journal.pone.0341745 (PMC12863472; doi:10.1371/journal.pone.0341745)
Supplement: S1 Table — CCAE, Commercial Claims and Encounters; CDM, Clinformatics® Data Mart; EHR, electronic health record; EMR, electronic medical record; JMDC, Japan medical data center; MDCD, multi-state Medicaid database; MDCR, Medicare supplemental; NA, not available; SD, standard deviation. a Select comorbidities and concomitant medications are those with a prevalence of at least 20% in any treatment cohort. Concomitant medications exclude those that were evaluated in this study (i.e., canagliflozin, dapagliflozin, empagliflozin, liraglutide, and sitagliptin). (XLSX) [file pone.0341745.s002.xlsx]

## Sheet: canagliflozin_s1_table
S1 Table. Baseline Demographics and Clinical Characteristics of the Canagliflozin Cohort
Covariate Name	IQVIA Ambulatory EMR	IQVIA PharMetrics Plus	JMDC	Optum EHR	Optum CDM	Merative MarketScan CCAE	Merative MarketScan MDCD	Merative MarketScan MDCR
Age, years
Mean (SD)	59.3 (10.8)	54.6 (9.4)	53.5 (9.5)	58.0 (10.9)	58.7 (11.5)	53.5 (8.0)	51.2 (10.5)	71.7 (5.8)
age group: 25 - 29	NA	NA	NA	NA	NA	NA	0.0168	NA
age group: 30 - 34	NA	0.0174	0.0218	0.0129	0.0134	0.0147	0.038	NA
age group: 35 - 39	0.0265	0.0392	0.0416	0.0299	0.0329	0.0389	0.0725	NA
age group: 40 - 44	0.0514	0.0753	0.0883	0.062	0.0631	0.0827	0.1107	NA
age group: 45 - 49	0.0929	0.132	0.1532	0.1049	0.1029	0.1425	0.1546	NA
age group: 50 - 54	0.1329	0.1828	0.2092	0.1485	0.1425	0.2057	0.1888	NA
age group: 55 - 59	0.1689	0.2204	0.2009	0.1847	0.1673	0.243	0.1989	0.0108
age group: 60 - 64	0.1776	0.2098	0.1557	0.1754	0.1595	0.2458	0.1414	0.0298
age group: 65 - 69	0.1504	0.0754	0.0749	0.1289	0.1296	0.0206	0.0387	0.3571
age group: 70 - 74	0.1031	0.0245	0.0386	0.0817	0.1005	NA	0.0161	0.3291
age group: 75 - 79	0.0676	0.0124	NA	0.0419	0.0537	NA	NA	0.1701
age group: 80 - 84	0.0136	NA	NA	0.019	0.0228	NA	NA	0.0676
age group: 85 - 89	NA	NA	NA	NA	NA	NA	NA	0.0253
Index year
2013	0.0445508	NA	0.0101813	0.0291475	0.0671688	0.104457	0.023042	0.107282
2014	0.14156	NA	0.054767	0.120646	0.152009	0.277354	0.0734393	0.278861
2015	0.229871	0.36856	0.0541236	0.223564	0.211067	0.295887	0.215437	0.242314
2016	0.214508	0.262147	0.0808448	0.19846	0.177006	0.126184	0.218729	0.163961
2017	0.151049	0.148144	0.124636	0.155182	0.137483	0.0730498	0.194779	0.0724585
2018	0.0852467	0.0828116	0.15957	0.10347	0.0895998	0.0774843	0.0904654	0.0310148
2019	0.0546612	0.054349	0.164188	0.0770335	0.0839507	0.0255897	0.0525539	0.0237599
2020	0.0496908	0.0510803	0.168729	0.0586972	0.0817158	0.0199949	0.0624291	0.0195883
2021	0.0288627	0.0329086	0.153098	0.0338006	NA	NA	0.069126	0.0418972
2022	NA	NA	0.0298626	NA	NA	NA	NA	0.0188628
Select comorbiditiesa
Astigmatism	NA	NA	0.1641	NA	NA	NA	0.02	NA
Atherosclerosis of coronary artery without angina pectoris	NA	0.0751	NA	0.1106	0.1042	0.0361	0.1176	0.1285
Benign essential hypertension	0.1843	0.1775	NA	0.1389	0.2335	0.2986	0.1585	0.3364
Chest pain	0.0509	0.0866	0.0113	0.0967	0.1294	0.1106	0.2462	0.1501
Chronic kidney disease due to type 2 diabetes mellitus	NA	0.021	NA	0.0296	0.0531	NA	0.0384	0.0411
Complication due to diabetes mellitus	NA	0.0747	NA	0.0935	0.1119	0.0511	0.1418	0.0668
Coronary arteriosclerosis	0.0903	0.0412	NA	0.0589	0.0576	0.0619	0.0593	0.1657
Diabetes mellitus	0.3781	NA	0.266	0.06	NA	0.0198	0.0165	NA
Diabetes mellitus without complication	0.0475	0.207	NA	0.1826	0.2653	0.3649	0.2476	0.3345
Diabetic - poor control	0.0832	0.2129	NA	0.195	0.2809	0.3856	0.2481	0.3647
Disorder of eye due to diabetes mellitus	NA	0.0322	0.0926	0.0188	0.0438	0.0505	0.0331	0.0842
Disorder of nervous system due to type 2 diabetes mellitus	NA	0.051	NA	0.0617	0.0777	0.0281	0.1426	0.0628
Dyspnea	0.0446	0.0603	NA	0.0729	0.113	0.0729	0.2096	0.1625
Essential hypertension	0.1711	0.6476	0.1641	0.6061	0.7091	0.5911	0.7714	0.7061
Gastroesophageal reflux disease without esophagitis	0.0146	0.068	NA	0.0877	0.0848	0.0351	0.152	0.0586
Hyperglycemia due to type 2 diabetes mellitus	NA	0.2881	NA	0.2379	0.2967	0.1725	0.4074	0.1739
Hyperlipidemia	0.4592	0.482	0.1687	0.4859	0.5973	0.5411	0.5757	0.5747
Hypertensive disorder	0.3704	NA	NA	0.0329	NA	NA	NA	NA
Low back pain	0.0683	0.1022	0.0718	0.0745	0.1254	0.102	0.2362	0.1356
Mixed hyperlipidemia	0.0705	0.2185	NA	0.164	0.2924	0.2346	0.2271	0.2488
Morbid obesity	0.0802	0.0857	NA	0.1139	0.1131	0.0807	0.1904	0.0687
Nicotine dependence	0.0176	0.0383	NA	0.0552	0.0454	0.0167	0.1774	0.0147
Nuclear senile cataract	NA	0.0753	NA	0.0191	0.1133	0.0635	0.0926	0.2012
Obesity	0.1774	0.1634	0.0121	0.1947	0.2037	0.1621	0.258	0.1555
Obstructive sleep apnea syndrome	0.1	0.1098	NA	0.1323	0.1679	0.1715	0.2218	0.1971
Polyneuropathy due to type 2 diabetes mellitus	NA	0.0389	NA	0.051	0.07	0.0209	0.118	0.0592
Pure hypercholesterolemia	0.0252	0.1617	0.1103	0.1369	0.2187	0.1983	0.1622	0.2455
Vitamin D deficiency	0.11	0.0797	NA	0.088	0.1691	0.1311	0.1498	0.1126
Select concomitant medicationsa
acetaminophen	0.1995	0.2116	0.2888	0.2781	0.217	0.2417	0.361	0.2516
albuterol	0.1091	0.0866	NA	0.1536	0.0929	0.0844	0.2342	0.1067
amlodipine	0.1916	0.1032	0.1186	0.1775	0.1104	0.1027	0.1451	0.1252
amoxicillin	0.1207	0.1898	0.051	0.0996	0.1925	0.2064	0.2184	0.2185
aspirin	0.2645	0.0287	0.0359	0.3785	0.0174	0.019	0.1196	0.0103
atorvastatin	0.3402	0.2374	0.0515	0.3521	0.2229	0.214	0.3082	0.2061
gabapentin	0.1203	0.0725	NA	0.123	0.0817	0.0622	0.2351	0.0846
hydrochlorothiazide	0.2462	0.1386	NA	0.2229	0.1375	0.1426	0.1701	0.1396
hydrocodone	0.1423	0.164	NA	0.1689	0.1653	0.1994	0.2617	0.1945
influenza A virus (H1N1) antigen	0.0937	0.0517	NA	0.2969	0.1634	0.0287	0.0629	0.0267
influenza A virus (H3N2) antigen	0.0937	0.0517	NA	0.2969	0.1634	0.0287	0.0629	0.0267
influenza B virus antigen	0.0937	0.0517	NA	0.2969	0.1634	0.0287	0.0629	0.0267
insulin aspart	NA	NA	0.0352	NA	NA	NA	NA	NA
insulin degludec	0.0166	0.012	0.036	0.016	NA	NA	0.0177	NA
insulin glargine	0.1777	0.1093	0.0541	0.197	0.1184	0.1246	0.2289	0.1297
lidocaine	0.019	0.0319	0.2132	0.1151	0.0394	0.0294	0.084	0.0373
lisinopril	0.3746	0.2431	NA	0.3942	0.2291	0.2159	0.3545	0.1495
loxoprofen	NA	NA	0.3052	NA	NA	NA	NA	NA
metformin	0.7705	0.5626	0.2626	0.7631	0.5328	0.5337	0.5985	0.4065
metoprolol	0.1721	0.0825	NA	0.1924	0.0868	0.0721	0.1431	0.1301
simvastatin	0.1849	0.0937	NA	0.1687	0.0949	0.0995	0.0975	0.1053
sodium chloride	0.0266	0.0891	0.2592	0.16	0.1046	0.0812	0.1807	0.1137
CCAE, Commercial Claims and Encounters; CDM, Clinformatics® Data Mart; EHR, electronic health record; EMR, electronic medical record; JMDC, Japan medical data center; MDCD, multi-state Medicaid database; MDCR, Medicare supplemental; NA, not available; SD, standard deviation. a Select comorbidities and concomitant medications are those with a prevalence of at least 20% in any treatment cohort. Con…
