# Supplementary material for: Risk of prostatitis in patients with type 2 diabetes mellitus: An observational retrospective cohort study of canagliflozin versus other antihyperglycemic agents using propensity score matching
Source: PLoS One. 2026 Feb 2;21(2):e0341745. doi: 10.1371/journal.pone.0341745 (PMC12863472; doi:10.1371/journal.pone.0341745)
Supplement: S2 Table — CCAE, Commercial Claims and Encounters; CDM, Clinformatics® Data Mart; EHR, electronic health record; EMR, electronic medical record; JMDC, Japan medical data center; MDCD, multi-state Medicaid database; MDCR, Medicare supplemental; NA, not available; SD, standard deviation. a Select comorbidities and concomitant medications are those with a prevalence of at least 20% in any treatment cohort. Concomitant medications exclude those that were evaluated in this study (i.e., canagliflozin, dapagliflozin, empagliflozin, liraglutide, and sitagliptin). (XLSX) [file pone.0341745.s003.xlsx]

## Sheet: dapagliflozin_s1_table
S2 Table. Baseline Demographics and Clinical Characteristics of the Dapagliflozin Cohort
Covariate Name	IQVIA Ambulatory EMR	IQVIA PharMetrics Plus	JMDC	Optum EHR	Optum CDM	Merative MarketScan CCAE	Merative MarketScan MDCD	Merative MarketScan MDCR
Age, years
Mean (SD)	59.7 (11.2)	55.0 (9.6)	53.2 (9.5)	58.1 (11.0)	66.5 (11.7)	53.3 (8.1)	53.3 (10.7)	72.7 (6.1)
age group: 25 - 29	NA	NA	0.0106	NA	NA	NA	0.0145	NA
age group: 30 - 34	0.0101	0.0162	0.0237	0.0128	NA	0.0172	0.0293	NA
age group: 35 - 39	0.0266	0.0387	0.0458	0.0306	0.013	0.041	0.0538	NA
age group: 40 - 44	0.0503	0.0755	0.0875	0.0579	0.0286	0.0821	0.0878	NA
age group: 45 - 49	0.0896	0.1273	0.1556	0.102	0.0478	0.1409	0.1268	NA
age group: 50 - 54	0.1302	0.1776	0.2047	0.1491	0.071	0.2024	0.1669	NA
age group: 55 - 59	0.1686	0.2166	0.2067	0.1877	0.0952	0.2417	0.2135	NA
age group: 60 - 64	0.1788	0.2182	0.1535	0.1873	0.1099	0.2464	0.1945	0.0201
age group: 65 - 69	0.1459	0.0744	0.0717	0.1216	0.1739	0.0208	0.059	0.3198
age group: 70 - 74	0.0985	0.0257	0.034	0.0756	0.1935	NA	0.0223	0.3228
age group: 75 - 79	0.0625	0.0133	NA	0.041	0.1446	NA	0.0125	0.1896
age group: 80 - 84	0.0322	NA	NA	0.0203	0.0773	NA	NA	0.0897
age group: 85 - 89	NA	NA	NA	NA	0.0331	NA	NA	0.038
Index year
2014	0.0581776	NA	0.0152422	0.0542512	0.0849816	0.105614	0.0210556	0.118526
2015	0.0896511	0.135102	0.0385996	0.0998601	0.060401	0.0821659	0.0354247	0.0750415
2016	0.120082	0.144647	0.0596161	0.115305	0.0308826	0.163512	0.0391236	0.122905
2017	0.128293	0.135368	0.0943141	0.131721	0.0483427	0.105887	0.0533504	0.0735316
2018	0.140589	0.117317	0.110961	0.149537	0.0403765	0.141667	0.0907668	0.0856108
2019	0.113085	0.0968998	0.136503	0.128754	0.0204065	0.0911326	0.102148	0.0844028
2020	0.138332	0.137359	0.150289	0.136593	0.0446051	0.103738	0.197183	0.153254
2021	0.179288	0.233307	0.300109	0.183977	0.41064	0.128328	0.460948	0.125019
2022	0.0325017	NA	0.0943661	NA	0.259364	0.0779558	NA	0.161709
Select comorbiditiesa
Astigmatism	NA	NA	0.1656	NA	0.0125	NA	0.0178	NA
Atherosclerosis of coronary artery without angina pectoris	NA	0.12	NA	0.1591	0.3056	0.0926	0.2357	0.2922
Benign essential hypertension	0.1673	0.0739	NA	0.0924	0.0738	0.1096	0.028	0.1214
Chest pain	0.0447	0.0904	0.0136	0.0971	0.1787	0.1127	0.2749	0.1591
Chronic kidney disease due to type 2 diabetes mellitus	NA	0.0414	NA	0.0503	0.2241	0.033	0.1031	0.1241
Complication due to diabetes mellitus	NA	0.1113	NA	0.1346	0.2252	0.1292	0.2071	0.1457
Coronary arteriosclerosis	0.1119	0.0157	NA	0.051	0.0167	0.0218	0.0128	0.0642
Diabetes mellitus	0.3837	NA	0.217	0.0672	NA	0.0199	0.0195	NA
Diabetes mellitus without complication	0.0266	0.0905	NA	0.0977	0.096	0.1377	0.0701	0.1244
Diabetic - poor control	0.051	0.0839	NA	0.1006	0.0902	0.1335	0.0444	0.119
Disorder of eye due to diabetes mellitus	NA	0.0115	0.0945	NA	0.0124	0.0163	NA	0.0275
Disorder of nervous system due to type 2 diabetes mellitus	NA	0.0686	NA	0.0716	0.148	0.0637	0.1932	0.1259
Dyspnea	0.0474	0.0856	NA	0.0934	0.2354	0.0983	0.2835	0.2069
Essential hypertension	0.1405	0.6998	0.1612	0.6393	0.827	0.7076	0.8018	0.822
Gastroesophageal reflux disease without esophagitis	0.0189	0.1067	NA	0.1135	0.184	0.0906	0.2209	0.1247
Hyperglycemia due to type 2 diabetes mellitus	0.0192	0.383	NA	0.303	0.4116	0.3871	0.5198	0.3356
Hyperlipidemia	0.4177	0.4684	0.1554	0.4599	0.6401	0.5229	0.5509	0.6046
Hypertensive disorder	0.407	NA	NA	0.0394	NA	NA	NA	NA
Low back pain	0.0607	0.1028	0.0662	0.0742	0.1488	0.1063	0.2049	0.1317
Mixed hyperlipidemia	0.0986	0.2686	NA	0.2215	0.3816	0.3067	0.2932	0.3245
Morbid obesity	0.0856	0.0937	NA	0.1264	0.1341	0.1108	0.2052	0.082
Nicotine dependence	0.0174	0.0611	NA	0.0703	0.0856	0.0452	0.2707	0.0338
Nuclear senile cataract	NA	0.0728	NA	0.0165	0.1526	0.0698	0.0882	0.2052
Obesity	0.1562	0.1572	0.0134	0.1949	0.2146	0.1837	0.2598	0.1785
Obstructive sleep apnea syndrome	0.1019	0.1218	NA	0.1444	0.2124	0.1844	0.232	0.2046
Polyneuropathy due to type 2 diabetes mellitus	NA	0.06	NA	0.0691	0.1652	0.0539	0.1962	0.1252
Pure hypercholesterolemia	0.0162	0.149	0.1026	0.1304	0.2205	0.1767	0.1418	0.2408
Vitamin D deficiency	0.1287	0.092	NA	0.0965	0.2294	0.1617	0.1784	0.1605
Select concomitant medicationsa
acetaminophen	0.1808	0.1901	0.2782	0.2735	0.1869	0.2026	0.2744	0.1909
albuterol	0.1099	0.0894	NA	0.1465	0.1255	0.0901	0.2568	0.1095
amlodipine	0.2096	0.1109	0.1142	0.1884	0.1395	0.1112	0.1575	0.1223
amoxicillin	0.1175	0.1917	0.0496	0.1039	0.1937	0.2043	0.2091	0.2269
aspirin	0.267	0.0305	0.0476	0.3761	NA	0.032	0.1398	0.0216
atorvastatin	0.3803	0.2477	0.0497	0.3796	0.2504	0.2414	0.3585	0.2103
gabapentin	0.124	0.0767	NA	0.1295	0.1177	0.0681	0.2205	0.0858
hydrochlorothiazide	0.2343	0.1328	NA	0.213	0.118	0.1328	0.1353	0.1093
hydrocodone	0.1135	0.1417	NA	0.1489	0.1289	0.1552	0.1756	0.1356
influenza A virus (H1N1) antigen	0.1541	0.1092	NA	0.3099	0.3966	0.0882	0.0714	0.0861
influenza A virus (H3N2) antigen	0.1541	0.1092	NA	0.3099	0.3966	0.0882	0.0714	0.0861
influenza B virus antigen	0.1541	0.1092	NA	0.3099	0.3966	0.0882	0.0714	0.0861
insulin aspart	NA	NA	0.0407	NA	NA	NA	NA	NA
insulin degludec	0.0459	0.0263	0.0505	0.0379	0.0277	0.0324	0.03	0.0248
insulin glargine	0.1555	0.0946	0.0617	0.178	0.1249	0.0967	0.2023	0.1117
lidocaine	0.02	0.0354	0.225	0.1301	0.052	0.0332	0.0936	0.0371
lisinopril	0.3683	0.232	NA	0.3816	0.185	0.2155	0.309	0.1241
loxoprofen	NA	NA	0.2978	NA	NA	NA	NA	NA
metformin	0.7598	0.558	0.2374	0.7544	0.4017	0.5496	0.5217	0.372
metoprolol	0.184	0.0899	NA	0.2042	0.1423	0.0787	0.1645	0.1412
simvastatin	0.1405	0.0698	NA	0.1321	0.0623	0.0707	0.0504	0.0755
sodium chloride	0.0248	0.0949	0.2754	0.1661	0.1367	0.088	0.1985	0.1069
CCAE, Commercial Claims and Encounters; CDM, Clinformatics® Data Mart; EHR, electronic health record; EMR, electronic medical record; JMDC, Japan medical data center; MDCD, multi-state Medicaid database; MDCR, Medicare supplemental; NA, not available; SD, standard deviation. a Select comorbidities and concomitant medications are those with a prevalence of at least 20% in any treatment cohort. Con…
