# Supplementary material for: Risk of prostatitis in patients with type 2 diabetes mellitus: An observational retrospective cohort study of canagliflozin versus other antihyperglycemic agents using propensity score matching
Source: PLoS One. 2026 Feb 2;21(2):e0341745. doi: 10.1371/journal.pone.0341745 (PMC12863472; doi:10.1371/journal.pone.0341745)
Supplement: S3 Table — CCAE, Commercial Claims and Encounters; CDM, Clinformatics® Data Mart; EHR, electronic health record; EMR, electronic medical record; JMDC, Japan medical data center; MDCD, multi-state Medicaid database; MDCR, Medicare supplemental; NA, not available; SD, standard deviation. a Select comorbidities and concomitant medications are those with a prevalence of at least 20% in any treatment cohort. Concomitant medications exclude those that were evaluated in this study (i.e., canagliflozin, dapagliflozin, empagliflozin, liraglutide, and sitagliptin). (XLSX) [file pone.0341745.s004.xlsx]

## Sheet: empagliflozin_s1_table
S3 Table. Baseline Demographics and Clinical Characteristics of the Empagliflozin Cohort
Covariate Name	IQVIA Ambulatory EMR	IQVIA PharMetrics Plus	JMDC	Optum EHR	Optum CDM	Merative MarketScan CCAE	Merative MarketScan MDCD	Merative MarketScan MDCR
Age, years
Mean (SD)	61.4 (11.1)	56.0 (9.6)	53.2 (9.5)	59.7 (11.2)	62.7 (11.8)	53.8 (8.0)	52.9 (10.4)	73.4 (6.0)
age group: 25 - 29	NA	NA	0.0104	NA	NA	NA	0.0122	NA
age group: 30 - 34	NA	0.0136	0.023	0.0101	NA	0.0148	0.0288	NA
age group: 35 - 39	0.0196	0.0328	0.0443	0.025	0.0204	0.0375	0.0591	NA
age group: 40 - 44	0.0409	0.0657	0.0838	0.0497	0.0409	0.0762	0.0943	NA
age group: 45 - 49	0.0749	0.1162	0.1601	0.0878	0.0692	0.1332	0.1305	NA
age group: 50 - 54	0.1116	0.1691	0.2047	0.1301	0.1028	0.1969	0.1727	NA
age group: 55 - 59	0.1518	0.2169	0.2069	0.1719	0.1339	0.2493	0.2123	NA
age group: 60 - 64	0.1759	0.2262	0.1555	0.1839	0.1435	0.2612	0.1912	0.0162
age group: 65 - 69	0.1637	0.089	0.0722	0.1419	0.1661	0.0243	0.0546	0.2727
age group: 70 - 74	0.1303	0.0356	0.0326	0.1025	0.1546	NA	0.0182	0.3239
age group: 75 - 79	0.0781	0.0181	NA	0.0575	0.0949	NA	NA	0.22
age group: 80 - 84	0.0404	NA	NA	0.0245	0.043	NA	NA	0.1075
age group: 85 - 89	NA	NA	NA	NA	0.0173	NA	NA	0.0419
Index year
2014	NA	NA	NA	NA	NA	0.0151715	NA	NA
2015	0.0391759	0.048935	NA	0.0302216	0.0190957	0.0524649	NA	0.0287043
2016	0.0826767	0.0904169	0.0535504	0.0650426	0.0326976	0.105685	0.0224275	0.06646
2017	0.137249	0.143977	0.092411	0.123721	0.0833466	0.128764	0.0720079	0.124117
2018	0.149595	0.1476	0.141729	0.148942	0.107247	0.0927227	0.0953523	0.0735276
2019	0.19345	0.186213	0.190844	0.219565	0.157812	0.183586	0.128641	0.132734
2020	0.181316	0.175898	0.202767	0.208958	0.204938	0.161979	0.331123	0.122133
2021	0.187104	0.20696	0.251231	0.20355	0.252836	0.158113	0.350448	0.23695
2022	0.029433	NA	0.0674669	NA	0.142028	0.101514	NA	0.215375
Select comorbiditiesa
Astigmatism	NA	NA	0.1909	NA	0.0113	NA	0.022	NA
Atherosclerosis of coronary artery without angina pectoris	NA	0.1679	NA	0.2146	0.2679	0.1362	0.2401	0.4109
Benign essential hypertension	0.1569	0.0299	NA	0.0721	0.0146	0.0472	NA	0.0326
Chest pain	0.0424	0.0995	0.0122	0.1083	0.1592	0.1247	0.2596	0.1692
Chronic kidney disease due to type 2 diabetes mellitus	NA	0.0446	NA	0.0623	0.1325	0.0382	0.0889	0.1608
Complication due to diabetes mellitus	NA	0.1422	NA	0.1674	0.2304	0.1681	0.2232	0.204
Coronary arteriosclerosis	0.1468	NA	NA	0.056	NA	0.0108	NA	0.0163
Diabetes mellitus	0.3793	NA	0.2091	0.058	0.0105	0.0198	0.0235	NA
Diabetes mellitus without complication	0.0156	0.0472	NA	0.0633	0.0321	0.0686	0.0257	0.0496
Diabetic - poor control	0.0353	0.0381	NA	0.0644	0.018	0.0587	NA	0.0342
Disorder of eye due to diabetes mellitus	NA	NA	0.1166	NA	NA	NA	NA	NA
Disorder of nervous system due to type 2 diabetes mellitus	NA	0.0866	NA	0.0882	0.1431	0.0797	0.2143	0.1696
Dyspnea	0.0468	0.0902	NA	0.105	0.182	0.1079	0.2561	0.235
Essential hypertension	0.1298	0.7331	0.1545	0.6687	0.8235	0.7389	0.8116	0.8746
Gastroesophageal reflux disease without esophagitis	0.0205	0.1223	NA	0.1377	0.1812	0.1072	0.2458	0.1579
Hyperglycemia due to type 2 diabetes mellitus	0.0214	0.443	NA	0.3562	0.4973	0.4737	0.569	0.4434
Hyperlipidemia	0.4015	0.4849	0.1563	0.4669	0.6028	0.5262	0.5492	0.6255
Hypertensive disorder	0.407	NA	NA	0.0366	NA	NA	NA	NA
Low back pain	0.0546	0.1035	0.0675	0.0765	0.1386	0.1085	0.2085	0.1429
Mixed hyperlipidemia	0.0956	0.2875	NA	0.2514	0.3746	0.3299	0.3083	0.3681
Morbid obesity	0.0853	0.1067	NA	0.1398	0.1425	0.1258	0.2176	0.1134
Nicotine dependence	0.0175	0.0691	NA	0.0831	0.0924	0.0566	0.2858	0.0507
Nuclear senile cataract	NA	0.0891	NA	0.0239	0.1395	0.0769	0.1002	0.212
Obesity	0.1472	0.175	0.0155	0.1985	0.227	0.201	0.2529	0.2117
Obstructive sleep apnea syndrome	0.1081	0.1396	NA	0.1626	0.2093	0.2031	0.2417	0.2386
Polyneuropathy due to type 2 diabetes mellitus	NA	0.0773	NA	0.0934	0.1497	0.0713	0.2252	0.1714
Pure hypercholesterolemia	0.0135	0.157	0.1104	0.1327	0.2009	0.1756	0.1435	0.2426
Vitamin D deficiency	0.1178	0.0901	NA	0.0956	0.1889	0.1598	0.1737	0.1619
Select concomitant medicationsa
acetaminophen	0.1815	0.1803	0.2783	0.2854	0.1778	0.1834	0.2725	0.1861
albuterol	0.1153	0.0936	NA	0.1579	0.1125	0.0936	0.2463	0.1165
amlodipine	0.2118	0.1098	0.1146	0.2011	0.129	0.1127	0.155	0.1415
amoxicillin	0.1157	0.1943	0.0529	0.1082	0.1932	0.2014	0.2002	0.225
aspirin	0.2929	0.0386	0.0523	0.421	0.026	0.0389	0.1432	0.0194
atorvastatin	0.411	0.2668	0.0511	0.4334	0.2746	0.2646	0.3711	0.2441
gabapentin	0.1336	0.0781	NA	0.1434	0.1051	0.0715	0.218	0.096
hydrochlorothiazide	0.2256	0.1237	NA	0.2082	0.1216	0.1272	0.1359	0.1243
hydrocodone	0.1057	0.1308	NA	0.1383	0.118	0.1346	0.1628	0.1295
influenza A virus (H1N1) antigen	0.1864	0.1307	NA	0.3454	0.399	0.1088	0.0913	0.1079
influenza A virus (H3N2) antigen	0.1864	0.1307	NA	0.3454	0.399	0.1088	0.0913	0.1079
influenza B virus antigen	0.1864	0.1307	NA	0.3454	0.399	0.1088	0.0913	0.1079
insulin aspart	NA	NA	0.0439	NA	NA	NA	NA	NA
insulin degludec	0.047	0.0311	0.0518	0.0399	0.0237	0.0369	0.0329	0.0251
insulin glargine	0.1765	0.1158	0.0778	0.2118	0.1291	0.1119	0.2245	0.1253
lidocaine	0.0216	0.0393	0.2216	0.1475	0.0553	0.0338	0.1042	0.033
lisinopril	0.3562	0.2238	NA	0.3828	0.205	0.2114	0.3102	0.1529
loxoprofen	NA	NA	0.299	NA	NA	NA	NA	NA
metformin	0.7357	0.5225	0.278	0.7483	0.4837	0.534	0.5328	0.4002
metoprolol	0.2102	0.1008	NA	0.2386	0.1245	0.0901	0.1537	0.1736
simvastatin	0.13	0.0602	NA	0.1188	0.0578	0.0571	0.0497	0.0695
sodium chloride	0.028	0.1076	0.2741	0.1819	0.1343	0.0956	0.1999	0.1167
CCAE, Commercial Claims and Encounters; CDM, Clinformatics® Data Mart; EHR, electronic health record; EMR, electronic medical record; JMDC, Japan medical data center; MDCD, multi-state Medicaid database; MDCR, Medicare supplemental; NA, not available; SD, standard deviation. a Select comorbidities and concomitant medications are those with a prevalence of at least 20% in any treatment cohort. Con…
