# Supplementary material for: Risk of prostatitis in patients with type 2 diabetes mellitus: An observational retrospective cohort study of canagliflozin versus other antihyperglycemic agents using propensity score matching
Source: PLoS One. 2026 Feb 2;21(2):e0341745. doi: 10.1371/journal.pone.0341745 (PMC12863472; doi:10.1371/journal.pone.0341745)
Supplement: S4 Table — CCAE, Commercial Claims and Encounters; CDM, Clinformatics® Data Mart; EHR, electronic health record; EMR, electronic medical record; JMDC, Japan medical data center; MDCD, multi-state Medicaid database; MDCR, Medicare supplemental; NA, not available; SD, standard deviation. a Select comorbidities and concomitant medications are those with a prevalence of at least 20% in any treatment cohort. Concomitant medications exclude those that were evaluated in this study (i.e., canagliflozin, dapagliflozin, empagliflozin, liraglutide, and sitagliptin). (XLSX) [file pone.0341745.s005.xlsx]

## Sheet: liraglutide_s1_table
S4 Table. Baseline Demographics and Clinical Characteristics of the Liraglutide Cohort
Covariate Name	IQVIA Ambulatory EMR	IQVIA PharMetrics Plus	JMDC	Optum EHR	Optum CDM	Merative MarketScan CCAE	Merative MarketScan MDCD	Merative MarketScan MDCR
Age, years
Mean (SD)	59.6 (11.1)	54.6 (9.9)	51.7 (9.8)	57.9 (11.3)	58.7 (11.6)	53.0 (8.3)	51.1 (10.8)	71.3 (5.5)
age group: 20 - 24	NA	NA	NA	NA	NA	NA	0.0105	NA
age group: 25 - 29	NA	NA	0.0152	NA	NA	NA	0.0173	NA
age group: 30 - 34	0.0109	0.0187	0.0299	0.0146	0.0141	0.0182	0.0382	NA
age group: 35 - 39	0.0262	0.043	0.0509	0.0344	0.0342	0.0442	0.0745	NA
age group: 40 - 44	0.0535	0.0813	0.1093	0.065	0.0644	0.0911	0.1057	NA
age group: 45 - 49	0.0914	0.1324	0.167	0.1046	0.1004	0.1481	0.1521	NA
age group: 50 - 54	0.1266	0.1771	0.2109	0.1427	0.1384	0.199	0.1744	NA
age group: 55 - 59	0.1577	0.2034	0.1933	0.1724	0.1618	0.2388	0.1963	0.0138
age group: 60 - 64	0.1697	0.2049	0.1299	0.1672	0.1548	0.2317	0.1558	0.0353
age group: 65 - 69	0.1578	0.0776	0.0582	0.1328	0.1381	0.0202	0.0423	0.3756
age group: 70 - 74	0.1173	0.03	0.0242	0.0902	0.1054	NA	0.0141	0.3259
age group: 75 - 79	0.0673	0.0168	NA	0.0453	0.0546	NA	NA	0.1612
age group: 80 - 84	0.0155	NA	NA	0.0187	0.0213	NA	NA	0.0647
age group: 85 - 89	NA	NA	NA	NA	NA	NA	NA	0.0166
Index year
2013	0.109019	NA	0.0144208	0.0820364	0.130776	0.18086	0.0418494	0.229032
2014	0.105177	NA	0.0286052	0.10234	0.112281	0.159592	0.0408844	0.22202
2015	0.125341	0.194065	0.0548463	0.131269	0.107216	0.124967	0.0963327	0.145442
2016	0.15056	0.208131	0.0527187	0.137985	0.118285	0.138525	0.100281	0.135063
2017	0.164014	0.212826	0.0702128	0.151595	0.148788	0.137993	0.134848	0.108836
2018	0.155494	0.185202	0.086052	0.157412	0.159458	0.119451	0.136164	0.0769986
2019	0.0974935	0.101769	0.152009	0.122033	0.104456	0.0743022	0.143973	0.0468443
2020	0.0529299	0.0577229	0.259574	0.0687041	0.0561405	0.0379043	0.1402	0.0162693
2021	0.0399706	0.040284	0.239716	0.0466242	0.0458115	0.0264067	0.165468	0.0194951
2022	NA	NA	0.041844	NA	0.0167881	NA	NA	NA
Select comorbiditiesa
Astigmatism	NA	NA	0.2688	NA	0.0114	NA	0.0233	NA
Atherosclerosis of coronary artery without angina pectoris	NA	0.1256	NA	0.1295	0.1234	0.0443	0.1722	0.103
Benign essential hypertension	0.1669	0.102	NA	0.1394	0.2927	0.279	0.1074	0.3294
Chest pain	0.0473	0.1064	0.0136	0.1087	0.1623	0.1321	0.2796	0.1764
Chronic kidney disease due to type 2 diabetes mellitus	NA	0.045	NA	0.0501	0.0775	0.016	0.0866	0.0389
Complication due to diabetes mellitus	NA	0.1205	NA	0.1054	0.1127	0.0598	0.2092	0.0577
Coronary arteriosclerosis	0.0977	0.029	NA	0.0689	0.0861	0.0752	0.042	0.2131
Diabetes mellitus	0.297	0.0106	0.2043	0.056	NA	0.0186	0.0231	NA
Diabetes mellitus without complication	0.0711	0.1328	NA	0.1841	0.3181	0.3849	0.1705	0.3926
Diabetic - poor control	0.104	0.1313	NA	0.2003	0.3399	0.405	0.1639	0.4339
Disorder of eye due to diabetes mellitus	NA	0.022	0.2089	0.0215	0.0498	0.0465	0.0226	0.0903
Disorder of nervous system due to type 2 diabetes mellitus	NA	0.0913	0.0267	0.0781	0.0923	0.0344	0.204	0.0573
Dyspnea	0.0495	0.0928	NA	0.098	0.1561	0.0973	0.2683	0.1856
Essential hypertension	0.2182	0.7254	0.1394	0.6141	0.7184	0.5716	0.8042	0.6387
Gastroesophageal reflux disease without esophagitis	0.012	0.1073	NA	0.1004	0.0929	0.0427	0.1919	0.0379
Hyperglycemia due to type 2 diabetes mellitus	NA	0.4016	NA	0.2546	0.2725	0.169	0.4823	0.1429
Hyperlipidemia	0.4244	0.5045	0.1602	0.4862	0.6356	0.5039	0.5644	0.504
Hypertensive disorder	0.3087	NA	NA	0.0316	NA	NA	NA	NA
Low back pain	0.063	0.1237	0.074	0.0845	0.1475	0.1099	0.2452	0.1374
Mixed hyperlipidemia	0.0662	0.2413	NA	0.1692	0.3048	0.2242	0.2605	0.1995
Morbid obesity	0.1063	0.1616	NA	0.174	0.1724	0.1254	0.2867	0.0839
Nicotine dependence	0.0137	0.0564	NA	0.0566	0.0446	0.0192	0.215	NA
Nuclear senile cataract	NA	0.0839	0.0109	0.0196	0.1177	0.0546	0.1009	0.1756
Obesity	0.1862	0.2338	0.0346	0.2352	0.254	0.1885	0.3188	0.1609
Obstructive sleep apnea syndrome	0.1164	0.1765	NA	0.1839	0.2385	0.2248	0.2987	0.2477
Polyneuropathy due to type 2 diabetes mellitus	NA	0.0747	NA	0.0666	0.0879	0.0286	0.1909	0.0481
Pure hypercholesterolemia	0.0406	0.161	0.1104	0.1343	0.2506	0.1944	0.1565	0.2054
Vitamin D deficiency	0.1059	0.0935	NA	0.0988	0.1732	0.1212	0.1642	0.0937
Select concomitant medicationsa
acetaminophen	0.2395	0.2325	0.3143	0.3191	0.2608	0.2733	0.3476	0.2876
albuterol	0.1293	0.1144	NA	0.1914	0.1178	0.1008	0.2703	0.123
amlodipine	0.2098	0.1179	0.0973	0.1994	0.1223	0.1106	0.1604	0.1362
amoxicillin	0.1225	0.2096	0.0591	0.1031	0.2067	0.2102	0.2317	0.2158
aspirin	0.2999	0.0313	0.0473	0.4177	0.0132	0.0178	0.1424	0.0122
atorvastatin	0.33	0.2549	0.0532	0.3586	0.2095	0.1849	0.3257	0.1892
gabapentin	0.1471	0.0926	NA	0.1543	0.0984	0.0671	0.2514	0.09
hydrochlorothiazide	0.257	0.1496	0.0143	0.2397	0.1536	0.1658	0.1698	0.1611
hydrocodone	0.1583	0.1776	NA	0.1871	0.2044	0.2306	0.2346	0.2302
influenza A virus (H1N1) antigen	0.0859	0.0854	NA	0.3144	0.1579	0.0317	0.0782	0.0177
influenza A virus (H3N2) antigen	0.0848	0.0854	NA	0.3144	0.1579	0.0317	0.0782	0.0177
influenza B virus antigen	0.0848	0.0854	NA	0.3144	0.1579	0.0317	0.0782	0.0177
insulin aspart	NA	NA	0.2188	NA	NA	NA	NA	NA
insulin degludec	0.0533	0.0625	0.4567	0.0484	0.0175	0.0324	0.0344	0.02
insulin glargine	0.2673	0.1809	0.3238	0.3008	0.1839	0.1565	0.315	0.2004
lidocaine	0.0219	0.0444	0.2338	0.135	0.0495	0.035	0.1128	0.0414
lisinopril	0.3692	0.2425	NA	0.3998	0.2253	0.2179	0.3401	0.1588
loxoprofen	NA	NA	0.3125	NA	NA	NA	NA	NA
metformin	0.6818	0.4982	0.3109	0.6906	0.4549	0.4949	0.529	0.3678
metoprolol	0.202	0.1036	NA	0.2207	0.1068	0.084	0.1476	0.1454
simvastatin	0.1986	0.0785	NA	0.1724	0.1128	0.1274	0.073	0.1362
sodium chloride	0.029	0.115	0.3435	0.1864	0.1247	0.0934	0.2294	0.1207
CCAE, Commercial Claims and Encounters; CDM, Clinformatics® Data Mart; EHR, electronic health record; EMR, electronic medical record; JMDC, Japan medical data center; MDCD, multi-state Medicaid database; MDCR, Medicare supplemental; NA, not available; SD, standard deviation. a Select comorbidities and concomitant medications are those with a prevalence of at least 20% in any treatment cohort. Con…
