# Supplementary material for: Risk of prostatitis in patients with type 2 diabetes mellitus: An observational retrospective cohort study of canagliflozin versus other antihyperglycemic agents using propensity score matching
Source: PLoS One. 2026 Feb 2;21(2):e0341745. doi: 10.1371/journal.pone.0341745 (PMC12863472; doi:10.1371/journal.pone.0341745)
Supplement: S5 Table — CCAE, Commercial Claims and Encounters; CDM, Clinformatics® Data Mart; EHR, electronic health record; EMR, electronic medical record; JMDC, Japan medical data center; MDCD, multi-state Medicaid database; MDCR, Medicare supplemental; NA, not available; SD, standard deviation. a Select comorbidities and concomitant medications are those with a prevalence of at least 20% in any treatment cohort. Concomitant medications exclude those that were evaluated in this study (i.e., canagliflozin, dapagliflozin, empagliflozin, liraglutide, and sitagliptin). (XLSX) [file pone.0341745.s006.xlsx]

## Sheet: sitagliptin_s1_table
S5 Table. Baseline Demographics and Clinical Characteristics of the Sitagliptin Cohort
Covariate Name	IQVIA Ambulatory EMR	IQVIA PharMetrics Plus	JMDC	Optum EHR	Optum CDM	Merative MarketScan CCAE	Merative MarketScan MDCD	Merative MarketScan MDCR
Age, years
Mean (SD)	62.2 (11.4)	56.1 (10.5)	53.8 (9.6)	61.7 (12.3)	63.7 (12.7)	53.4 (8.3)	54.1 (11.8)	74.3 (6.8)
age group: 25 - 29	NA	NA	NA	NA	NA	NA	0.0142	NA
age group: 30 - 34	NA	0.0164	0.0206	0.0103	NA	0.0179	0.0305	NA
age group: 35 - 39	0.0212	0.0375	0.0418	0.0246	0.0234	0.0428	0.0561	NA
age group: 40 - 44	0.041	0.0688	0.0854	0.0468	0.0429	0.0834	0.0853	NA
age group: 45 - 49	0.0712	0.1185	0.1506	0.0785	0.0687	0.1362	0.1235	NA
age group: 50 - 54	0.1043	0.1632	0.1925	0.1142	0.096	0.194	0.1647	NA
age group: 55 - 59	0.1346	0.2014	0.2071	0.1465	0.1163	0.2375	0.1937	NA
age group: 60 - 64	0.1526	0.2065	0.1678	0.1547	0.1221	0.2564	0.1706	0.0172
age group: 65 - 69	0.1528	0.0876	0.0786	0.1384	0.1534	0.0238	0.0657	0.2533
age group: 70 - 74	0.1624	0.0421	0.0395	0.1119	0.1527	NA	0.0376	0.2849
age group: 75 - 79	0.1107	0.0347	NA	0.09	0.1113	NA	0.0259	0.2106
age group: 80 - 84	0.0358	0.0144	NA	0.0626	0.065	NA	0.014	0.1385
age group: 85 - 89	NA	NA	NA	0.0161	0.0328	NA	NA	0.0659
age group: 90 - 94	NA	NA	NA	NA	NA	NA	NA	0.0186
Index year
2013	0.0977649	NA	0.0584857	0.0919483	0.113197	0.125547	0.0645092	0.179552
2014	0.0964234	NA	0.0644443	0.105643	0.1161	0.144498	0.0660708	0.189727
2015	0.119675	0.182323	0.0611697	0.129472	0.0724663	0.124056	0.0894405	0.14255
2016	0.153528	0.190815	0.0753684	0.137031	0.0867819	0.133702	0.111195	0.158428
2017	0.150423	0.164145	0.0953915	0.136148	0.112758	0.114862	0.13338	0.103683
2018	0.123693	0.135801	0.134015	0.125624	0.115851	0.0995923	0.113564	0.0531615
2019	0.111384	0.123291	0.151327	0.123957	0.117629	0.104257	0.118895	0.0576327
2020	0.0823443	0.10209	0.154468	0.0851287	0.113292	0.0673467	0.16235	0.0347134
2021	0.0647625	0.101536	0.167754	0.0650481	0.101548	0.0604852	0.140596	0.0498521
2022	NA	NA	0.0375768	NA	0.0503768	0.0256536	NA	0.0306999
Select comorbiditiesa
Astigmatism	NA	NA	0.1594	NA	0.0121	NA	0.0193	NA
Atherosclerosis of coronary artery without angina pectoris	NA	0.1059	NA	0.12	0.1042	0.0296	0.1106	0.0684
Benign essential hypertension	0.1596	0.0872	NA	0.1293	0.3236	0.2462	0.1577	0.2985
Chest pain	0.0419	0.0926	0.0103	0.1019	0.1715	0.1258	0.2628	0.1956
Chronic kidney disease due to type 2 diabetes mellitus	NA	0.0378	NA	0.0464	0.0725	0.0104	0.0583	0.0256
Complication due to diabetes mellitus	NA	0.0994	NA	0.0763	0.089	0.0446	0.1222	0.033
Coronary arteriosclerosis	0.0795	0.026	NA	0.0746	0.111	0.0718	0.0737	0.2243
Diabetes mellitus	0.2673	NA	0.3475	0.0518	NA	0.0132	0.0161	NA
Diabetes mellitus without complication	0.0643	0.0971	NA	0.1338	0.2971	0.2986	0.2249	0.2886
Diabetic - poor control	0.0853	0.0919	NA	0.1427	0.3152	0.31	0.2259	0.3141
Disorder of eye due to diabetes mellitus	NA	0.0149	0.0841	0.0149	0.0476	0.0325	0.0295	0.0583
Disorder of nervous system due to type 2 diabetes mellitus	NA	0.0591	NA	0.048	0.0602	0.0191	0.1095	0.0293
Dyspnea	0.0405	0.0788	NA	0.0912	0.1506	0.0771	0.2205	0.182
Essential hypertension	0.2303	0.6749	0.1763	0.5725	0.6555	0.4946	0.7353	0.5303
Gastroesophageal reflux disease without esophagitis	0.0108	0.0989	NA	0.0846	0.0736	0.034	0.1412	0.0301
Hyperglycemia due to type 2 diabetes mellitus	NA	0.3308	NA	0.1809	0.1684	0.1317	0.301	0.0775
Hyperlipidemia	0.4167	0.4569	0.1837	0.4552	0.5984	0.4418	0.5278	0.3771
Hypertensive disorder	0.2603	NA	NA	0.0286	NA	NA	NA	NA
Low back pain	0.054	0.1013	0.0713	0.0686	0.1202	0.086	0.2076	0.1054
Mixed hyperlipidemia	0.0574	0.2194	NA	0.1358	0.2498	0.175	0.1961	0.1241
Morbid obesity	0.0467	0.0753	NA	0.0776	0.0673	0.0518	0.1336	0.0251
Nicotine dependence	0.0118	0.0614	NA	0.0574	0.0355	0.0191	0.1712	NA
Nuclear senile cataract	NA	0.0797	NA	0.0201	0.1254	0.0444	0.0948	0.1425
Obesity	0.1154	0.1423	NA	0.1493	0.1364	0.1006	0.1981	0.06
Obstructive sleep apnea syndrome	0.0679	0.101	NA	0.1058	0.1133	0.1168	0.1636	0.1044
Polyneuropathy due to type 2 diabetes mellitus	NA	0.0486	NA	0.0395	0.062	0.0159	0.0998	0.0257
Pure hypercholesterolemia	0.0457	0.1511	0.1077	0.1282	0.2666	0.1786	0.1599	0.1657
Vitamin D deficiency	0.0765	0.081	NA	0.0711	0.1134	0.076	0.1183	0.0502
Select concomitant medicationsa
acetaminophen	0.1971	0.1934	0.2672	0.3206	0.2414	0.2453	0.333	0.2788
albuterol	0.1082	0.0897	NA	0.1752	0.0982	0.0769	0.2256	0.1049
amlodipine	0.2041	0.1161	0.1228	0.1985	0.1206	0.1037	0.1686	0.1353
amoxicillin	0.1045	0.1841	0.0467	0.0854	0.1786	0.185	0.1988	0.1906
aspirin	0.2921	0.0386	0.0343	0.4116	NA	0.0175	0.1227	0.0135
atorvastatin	0.3	0.2514	0.0582	0.3349	0.1849	0.1815	0.2726	0.1747
gabapentin	0.1073	0.0756	NA	0.1176	0.0763	0.0462	0.1978	0.068
hydrochlorothiazide	0.2382	0.1334	0.0118	0.216	0.145	0.152	0.1651	0.1528
hydrocodone	0.1319	0.1414	NA	0.1726	0.1837	0.2012	0.2271	0.2138
influenza A virus (H1N1) antigen	0.0768	0.0914	NA	0.28	0.1364	0.0283	0.0449	0.0127
influenza A virus (H3N2) antigen	0.0754	0.0914	NA	0.28	0.1364	0.0283	0.0449	0.0127
influenza B virus antigen	0.0754	0.0914	NA	0.28	0.1364	0.0283	0.0449	0.0127
insulin aspart	NA	NA	0.0284	NA	NA	NA	NA	NA
insulin degludec	NA	NA	0.018	NA	NA	NA	NA	NA
insulin glargine	0.1048	0.0709	0.0455	0.1419	0.0751	0.0629	0.1602	0.0751
lidocaine	0.0184	0.0368	0.2138	0.1377	0.0392	0.0273	0.0797	0.0348
lisinopril	0.3548	0.2425	NA	0.3761	0.2111	0.2192	0.3324	0.1651
loxoprofen	NA	NA	0.305	NA	NA	NA	NA	NA
metformin	0.7412	0.6117	0.1974	0.7301	0.5194	0.62	0.5969	0.4246
metoprolol	0.1977	0.0923	NA	0.2251	0.1117	0.0811	0.142	0.1562
simvastatin	0.2188	0.0806	NA	0.1935	0.1456	0.1437	0.1176	0.166
sodium chloride	0.0265	0.1012	0.2566	0.1975	0.1091	0.08	0.1801	0.1029
CCAE, Commercial Claims and Encounters; CDM, Clinformatics® Data Mart; EHR, electronic health record; EMR, electronic medical record; JMDC, Japan medical data center; MDCD, multi-state Medicaid database; MDCR, Medicare supplemental; NA, not available; SD, standard deviation. a Select comorbidities and concomitant medications are those with a prevalence of at least 20% in any treatment cohort. Con…
