# Supplementary material for: Risk of prostatitis in patients with type 2 diabetes mellitus: An observational retrospective cohort study of canagliflozin versus other antihyperglycemic agents using propensity score matching
Source: PLoS One. 2026 Feb 2;21(2):e0341745. doi: 10.1371/journal.pone.0341745 (PMC12863472; doi:10.1371/journal.pone.0341745)
Supplement: S7 Table — CM, Clinical Modification; ICD, International Classification of Diseases. (XLSX) [file pone.0341745.s008.xlsx]

## Sheet: S3 Table
S7 Table. International Classification of Diseases (ICD) Codes Used to Define Prostatitis
standard_concept_name	concept_name	vocabulary_id	concept_code
Abscess of prostate	Abscess of prostate	ICD10CM	N41.2
Abscess of prostate	Abscess of prostate	ICD9CM	601.2
Acute prostatitis	Acute prostatitis	ICD10CM	N41.0
Acute prostatitis	Acute prostatitis	ICD9CM	601
Gonococcal prostatitis	Gonococcal prostatitis	ICD10CM	A54.22
Acute gonococcal prostatitis	Gonococcal prostatitis (acute)	ICD9CM	098.12
Granulomatous prostatitis	Granulomatous prostatitis	ICD10CM	N41.4
Prostatitis	Inflammatory disease of prostate, unspecified	ICD10CM	N41.9
Prostatitis	Inflammatory diseases of prostate	ICD9CM	601
Prostatitis	Inflammatory diseases of prostate	ICD10CM	N41
Prostatitis	Other inflammatory diseases of prostate	ICD10CM	N41.8
Prostatitis	Other specified inflammatory diseases of prostate	ICD9CM	601.8
Prostatitis associated with another disorder	Prostatitis in diseases classified elsewhere	ICD9CM	601.4
Prostatitis	Prostatitis, unspecified	ICD9CM	601.9
Prostatocystitis	Prostatocystitis	ICD9CM	601.3
Prostatocystitis	Prostatocystitis	ICD10CM	N41.3
Trichomonal prostatitis	Trichomonal prostatitis	ICD9CM	131.03
Trichomonal prostatitis	Trichomonal prostatitis	ICD10CM	A59.02
Tuberculosis of prostate	Tuberculosis of prostate	ICD10CM	A18.14
