# Supplementary material for: Risk of prostatitis in patients with type 2 diabetes mellitus: An observational retrospective cohort study of canagliflozin versus other antihyperglycemic agents using propensity score matching
Source: PLoS One. 2026 Feb 2;21(2):e0341745. doi: 10.1371/journal.pone.0341745 (PMC12863472; doi:10.1371/journal.pone.0341745)
Supplement: S8 Table — CCAE, Commercial Claims and Encounters; CDM, Clinformatics® Data Mart; EHR, electronic health record; EMR, electronic medical record; IR, incidence rate; JMDC, Japan medical data center; MDCD, multi-state Medicaid database; MDCR, Medicare supplemental. Note: Data for the following comparisons are not presented because they failed pre-specified diagnostic testing: 1) canagliflozin vs. dapagliflozin – Optum CDM; 2) canagliflozin vs. liraglutide – JMDC. (XLSX) [file pone.0341745.s009.xlsx]

## Sheet: ir_data
S8 Table. Crude Incidence Rates and Event Counts of Prostatitis
Cohort Name	Database Name	Canagliflozin IR	Comparator IR	Canagliflozin Outcomes	Comparator Outcomes	Canagliflozin Years	Comparator Years
canagliflozin vs. empagliflozin	IQVIA Ambulatory EMR	7.72	5.35	41	111	5309	20748
canagliflozin vs. empagliflozin	IQVIA PharMetrics Plus	4.72	4.91	162	652	34296	132884
canagliflozin vs. empagliflozin	JMDC	4.19	4.02	83	122	19825	30371
canagliflozin vs. empagliflozin	Optum EHR	5.31	4	46	253	8658	63294
canagliflozin vs. empagliflozin	Optum CDM	5.85	6.92	100	558	17106	80620
canagliflozin vs. empagliflozin	Merative MarketScan CCAE	6.66	5.75	124	436	18630	75824
canagliflozin vs. empagliflozin	Merative MarketScan MDCD	4.24	4.15	8	31	1888	7478
canagliflozin vs. empagliflozin	Merative MarketScan MDCR	10.13	7.33	21	63	2072	8595
canagliflozin vs. dapagliflozin	IQVIA Ambulatory EMR	6.56	5.05	37	53	5642	10496
canagliflozin vs. dapagliflozin	IQVIA PharMetrics Plus	4.98	5.22	198	334	39731	64038
canagliflozin vs. dapagliflozin	JMDC	4.18	3.93	80	83	19116	21095
canagliflozin vs. dapagliflozin	Optum EHR	5.4	5.86	51	75	9447	12807
canagliflozin vs. dapagliflozin	Merative MarketScan CCAE	7.4	6.01	205	354	27703	58863
canagliflozin vs. dapagliflozin	Merative MarketScan MDCD	6.3	3.74	10	12	1587	3210
canagliflozin vs. dapagliflozin	Merative MarketScan MDCR	10.75	6.11	27	23	2511	3761
canagliflozin vs. sitagliptin	IQVIA Ambulatory EMR	6.53	5.89	49	157	7498	26676
canagliflozin vs. sitagliptin	IQVIA PharMetrics Plus	5.09	5.56	232	696	45573	125224
canagliflozin vs. sitagliptin	JMDC	4.6	4.52	121	230	26332	50845
canagliflozin vs. sitagliptin	Optum EHR	5.45	4.98	71	569	13021	114217
canagliflozin vs. sitagliptin	Optum CDM	6.89	9.22	128	496	18587	53783
canagliflozin vs. sitagliptin	Merative MarketScan CCAE	7.71	6.87	226	613	29315	89179
canagliflozin vs. sitagliptin	Merative MarketScan MDCD	6.64	5.4	24	63	3613	11659
canagliflozin vs. sitagliptin	Merative MarketScan MDCR	12.08	9.2	68	184	5629	19997
canagliflozin vs. liraglutide	IQVIA Ambulatory EMR	5.67	5.36	30	43	5287	8016
canagliflozin vs. liraglutide	IQVIA PharMetrics Plus	5.34	5.4	142	198	26582	36683
canagliflozin vs. liraglutide	Optum EHR	5.37	5.69	54	154	10051	27072
canagliflozin vs. liraglutide	Optum CDM	7.51	9.29	110	187	14641	20125
canagliflozin vs. liraglutide	Merative MarketScan CCAE	6.66	7.55	129	191	19362	25305
canagliflozin vs. liraglutide	Merative MarketScan MDCD	6.06	3.86	19	22	3134	5706
canagliflozin vs. liraglutide	Merative MarketScan MDCR	11.27	6	36	27	3193	4499
CCAE, Commercial Claims and Encounters; CDM, Clinformatics® Data Mart; EHR, electronic health record; EMR, electronic medical record; IR, incidence rate; JMDC, Japan medical data center; MDCD, multi-state Medicaid database; MDCR, Medicare supplemental. Note: Data for the following comparisons are not presented because they failed pre-specified diagnostic testing: 1) canagliflozin vs. dapagliflozi…
